# Supplementary material for: Dyslipidemia in Anorexia Nervosa Is Associated with Decreased Plasma Tauroursodeoxycholic Acid and a Specific Fatty Acid Pattern
Source: Nutrients. 2025 Jul 17;17(14):2347. doi: 10.3390/nu17142347 (PMC12300223; doi:10.3390/nu17142347)
Supplement: Supplementary file 1 [file nutrients-17-02347-s001.zip]

Archive with 1 entries (1 files):
- nutrients-3724420-supplementary.pdf
